# Supplementary material for: RNA Sequencing Identifies Upregulated Kyphoscoliosis Peptidase and Phosphatidic Acid Signaling Pathways in Muscle Hypertrophy Generated by Transgenic Expression of Myostatin Propeptide
Source: Int J Mol Sci. 2015 Apr 9;16(4):7976–94. doi: 10.3390/ijms16047976 (PMC4425062; doi:10.3390/ijms16047976)
Supplement: Supplementary file 1 [file ijms-16-07976-s001.zip]

Archive with 3 entries (2 files):
- ijms-73943-Supplementary Information/
- ijms-73943-Supplementary Information/ijms-73943-supplementary.pdf
- ijms-73943-Supplementary Information/ijms-73943-Table S1.xls
