# Supplementary material for: RNA Sequencing Identifies Upregulated Kyphoscoliosis Peptidase and Phosphatidic Acid Signaling Pathways in Muscle Hypertrophy Generated by Transgenic Expression of Myostatin Propeptide
Source: Int J Mol Sci. 2015 Apr 9;16(4):7976–94. doi: 10.3390/ijms16047976 (PMC4425062; doi:10.3390/ijms16047976)
Supplement: Supplementary file 1 [file ijms-16-07976-s001.zip › ijms-73943-Supplementary Information/ijms-73943-Table S1.xls]

## Sheet: Table S1
Table S1. All differentially expressed genes between MSTN propeptide transgenic and wild-type mice identified by RNA-seq. Note: inf represent the fold change cannot be calculated because the expression level was not detectable in wild-type mice. #NAME? represent the fold change cannot be calculated because the expression level was not detectable in transgenic mice.
test_id	gene_id	gene	locus	sample_1	sample_2	status	value_1	value_2	log2(fold_change)	test_stat	p_value	q_value	significant
XLOC_000201	XLOC_000201	Stat4	1:51987147-52107188	CN	TN	OK	0	0.548433	inf	#NAME?	5e-05	0.0119716	yes
XLOC_000205	XLOC_000205	Mstn	1:53061662-53068079	CN	TN	OK	32.0253	409.349	3.67605	8.31453	5e-05	0.0119716	yes
XLOC_000353	XLOC_000353	Plcd4	1:74409375-74588246	CN	TN	OK	3.75642	17.3839	2.21032	2.98436	0.0001	0.0212828	yes
XLOC_000421	XLOC_000421	Gm16026	1:84992689-85285491	CN	TN	OK	0	0.0937127	inf	#NAME?	5e-05	0.0119716	yes
XLOC_000646	XLOC_000646	Klhdc8a	1:132298625-132307357	CN	TN	OK	0	0.114867	inf	#NAME?	0.00015	0.0287318	yes
XLOC_000666	XLOC_000666	Mybph	1:134193447-134235431	CN	TN	OK	14.7708	57.6003	1.96333	2.68931	5e-05	0.0119716	yes
XLOC_001223	XLOC_001223	-	1:52786523-52786613	CN	TN	OK	0	498.887	inf	#NAME?	5e-05	0.0119716	yes
XLOC_001372	XLOC_001372	Pax3	1:78101266-78197134	CN	TN	OK	0	0.115122	inf	#NAME?	0.00015	0.0287318	yes
XLOC_001537	XLOC_001537	Marco	1:120474537-120505084	CN	TN	OK	0	0.520495	inf	#NAME?	5e-05	0.0119716	yes
XLOC_001569	XLOC_001569	C4bp	1:130634772-130661632	CN	TN	OK	0.445372	0	#NAME?	#NAME?	5e-05	0.0119716	yes
XLOC_001651	XLOC_001651	Ptprc	1:138062860-138175706	CN	TN	OK	0.808373	7.89974	3.28871	3.21333	5e-05	0.0119716	yes
XLOC_001662	XLOC_001662	Cfhr2	1:139810292-139858689	CN	TN	OK	0.529156	0	#NAME?	#NAME?	5e-05	0.0119716	yes
XLOC_001970	XLOC_001970	Spata17	1:187044647-187215465	CN	TN	OK	0	0.163843	inf	#NAME?	5e-05	0.0119716	yes
XLOC_002012	XLOC_002012	G0s2	1:193272160-193273188	CN	TN	OK	4.35464	23.6239	2.43962	3.43719	5e-05	0.0119716	yes
XLOC_002172	XLOC_002172	Sult3a1	10:33863934-33879475	CN	TN	OK	2.07404	0	#NAME?	#NAME?	5e-05	0.0119716	yes
XLOC_002456	XLOC_002456	Hmha1	10:80016652-80031472	CN	TN	OK	0.49413	2.6941	2.44684	2.14608	5e-05	0.0119716	yes
XLOC_002708	XLOC_002708	Grip1	10:119429366-120112987	CN	TN	OK	0	0.0373808	inf	#NAME?	5e-05	0.0119716	yes
XLOC_002773	XLOC_002773	Apon	10:128254130-128255901	CN	TN	OK	0.45249	0	#NAME?	#NAME?	5e-05	0.0119716	yes
XLOC_003234	XLOC_003234	Odf3l2	10:79639525-79645738	CN	TN	OK	14.3943	57.1112	1.98827	3.1049	5e-05	0.0119716	yes
XLOC_003363	XLOC_003363	RMST_1,RMST_10,RMST_3,RMST_4,RMST_5,RMST_6,RMST_8,RMST_9,Rmst	10:92071036-92165170	CN	TN	OK	0.525996	15.1067	4.844	0.568127	5e-05	0.0119716	yes
XLOC_003372	XLOC_003372	Amdhd1	10:93523337-93540033	CN	TN	OK	0.192075	0	#NAME?	#NAME?	0.00025	0.0414764	yes
XLOC_004191	XLOC_004191	Gas7	11:67455436-67771153	CN	TN	OK	0.425268	1.90233	2.16132	1.18897	0.0003	0.0478864	yes
XLOC_004924	XLOC_004924	Myo15b	11:115861611-115966725	CN	TN	OK	0.0981612	0	#NAME?	#NAME?	0.00025	0.0414764	yes
XLOC_006104	XLOC_006104	Tns4	11:99065677-99089306	CN	TN	OK	0	0.0521961	inf	#NAME?	5e-05	0.0119716	yes
XLOC_006289	XLOC_006289	Limd2	11:106156255-106161158	CN	TN	OK	0.70092	4.71318	2.74938	2.26123	0.0001	0.0212828	yes
XLOC_006460	XLOC_006460	Actg1	11:120345689-120348542	CN	TN	OK	11.2634	355.419	4.97981	11.338	5e-05	0.0119716	yes
XLOC_006482	XLOC_006482	Cbr2	11:120729488-120732114	CN	TN	OK	4.44424	41.6209	3.2273	4.53196	0.0001	0.0212828	yes
XLOC_006767	XLOC_006767	-	12:70130411-70130602	CN	TN	OK	0	24.2887	inf	#NAME?	0.00025	0.0414764	yes
XLOC_007114	XLOC_007114	Tnfaip2	12:111442468-111455018	CN	TN	OK	3.9008	17.9299	2.20052	2.82284	0.0001	0.0212828	yes
XLOC_007227	XLOC_007227	Atp6v1c2	12:17266544-17329359	CN	TN	OK	0	0.239698	inf	#NAME?	5e-05	0.0119716	yes
XLOC_007703	XLOC_007703	Ighe	12:113271179-113273246	CN	TN	OK	0	2.62693	inf	#NAME?	5e-05	0.0119716	yes
XLOC_007704	XLOC_007704	Ighg2c	12:113285324-113288930	CN	TN	OK	0	1.75667	inf	#NAME?	5e-05	0.0119716	yes
XLOC_007714	XLOC_007714	Ighm	12:113418555-113429651	CN	TN	OK	27.2416	73.4414	1.43078	2.6613	0.0002	0.0363276	yes
XLOC_008048	XLOC_008048	Cmah	13:24327419-24477285	CN	TN	OK	0.488756	2.32135	2.24778	1.94047	5e-05	0.0119716	yes
XLOC_008049	XLOC_008049	Fam65b	13:24582188-24733816	CN	TN	OK	0.538033	2.74435	2.3507	1.31039	0.00015	0.0287318	yes
XLOC_008171	XLOC_008171	Phactr1	13:42680622-43138526	CN	TN	OK	2.52655	0.257831	-3.29267	-0.593708	0.00025	0.0414764	yes
XLOC_008217	XLOC_008217	-	13:50313759-50313837	CN	TN	OK	0	623.723	inf	#NAME?	0.00015	0.0287318	yes
XLOC_008372	XLOC_008372	-	13:70655386-70655640	CN	TN	OK	0	14.0621	inf	#NAME?	5e-05	0.0119716	yes
XLOC_008532	XLOC_008532	Elovl7	13:108214403-108287105	CN	TN	OK	0	0.154524	inf	#NAME?	5e-05	0.0119716	yes
XLOC_008773	XLOC_008773	Hist1h2ba	13:23933767-23934156	CN	TN	OK	0	2.81194	inf	#NAME?	5e-05	0.0119716	yes
XLOC_008812	XLOC_008812	Sox4	13:28943047-28953713	CN	TN	OK	1.08031	3.58941	1.7323	2.87006	5e-05	0.0119716	yes
XLOC_008971	XLOC_008971	F12	13:55417957-55426793	CN	TN	OK	0.463991	0	#NAME?	#NAME?	5e-05	0.0119716	yes
XLOC_009447	XLOC_009447	-	14:19278148-19278252	CN	TN	OK	9430.7	21831.1	1.21095	73.8143	0.00015	0.0287318	yes
XLOC_010075	XLOC_010075	Lcp1	14:75131100-75230842	CN	TN	OK	1.2272	4.02619	1.71405	1.62483	5e-05	0.0119716	yes
XLOC_010336	XLOC_010336	Mss51	14:20482860-20496901	CN	TN	OK	77.3815	16.037	-2.27058	-4.07883	5e-05	0.0119716	yes
XLOC_010673	XLOC_010673	Myh6	14:54941920-54966927	CN	TN	OK	5.49066	0.700825	-2.96985	-1.93998	0.0001	0.0212828	yes
XLOC_011216	XLOC_011216	Tg	15:66670752-66850721	CN	TN	OK	0	0.012619	inf	#NAME?	5e-05	0.0119716	yes
XLOC_011676	XLOC_011676	Dpys	15:39768484-39857470	CN	TN	OK	0.297744	0	#NAME?	#NAME?	5e-05	0.0119716	yes
XLOC_011860	XLOC_011860	Apol7c	15:77524866-77533315	CN	TN	OK	0	1.06887	inf	#NAME?	5e-05	0.0119716	yes
XLOC_012466	XLOC_012466	Hgd	16:37580152-37632020	CN	TN	OK	1.00405	0	#NAME?	#NAME?	5e-05	0.0119716	yes
XLOC_012508	XLOC_012508	Cd200r3	16:44943677-44981380	CN	TN	OK	0	0.208932	inf	#NAME?	5e-05	0.0119716	yes
XLOC_012573	XLOC_012573	Gm9816	16:62716952-62718810	CN	TN	OK	0	0.766523	inf	#NAME?	5e-05	0.0119716	yes
XLOC_013057	XLOC_013057	Cd96	16:46035656-46120251	CN	TN	OK	0	0.668356	inf	#NAME?	5e-05	0.0119716	yes
XLOC_013991	XLOC_013991	Lama1	17:67697264-67822645	CN	TN	OK	0	0.0718473	inf	#NAME?	0.0001	0.0212828	yes
XLOC_014413	XLOC_014413	Zfp871	17:32771100-32788287	CN	TN	OK	0.220399	1.68779	2.93695	2.20105	0.0003	0.0478864	yes
XLOC_014839	XLOC_014839	-	17:71777805-71778031	CN	TN	OK	15.1834	0	#NAME?	#NAME?	5e-05	0.0119716	yes
XLOC_015132	XLOC_015132	Rell2	18:37955078-37969774	CN	TN	OK	0	0.130544	inf	#NAME?	5e-05	0.0119716	yes
XLOC_015242	XLOC_015242	-	18:60308497-60309855	CN	TN	OK	4.05189	13.556	1.74227	3.16001	0.00025	0.0414764	yes
XLOC_015439	XLOC_015439	Aqp4	18:15389393-15403684	CN	TN	OK	2.40379	6.8054	1.50137	2.86521	0.0002	0.0363276	yes
XLOC_015491	XLOC_015491	Proc	18:32123128-32139570	CN	TN	OK	0.247753	0	#NAME?	#NAME?	0.00025	0.0414764	yes
XLOC_015933	XLOC_015933	Gm8369	19:11492037-11512577	CN	TN	OK	0	0.92682	inf	#NAME?	0.0003	0.0478864	yes
XLOC_016342	XLOC_016342	-	19:5400381-5400842	CN	TN	OK	0	5.59078	inf	#NAME?	5e-05	0.0119716	yes
XLOC_016408	XLOC_016408	Slc22a26	19:7781040-7802667	CN	TN	OK	0.309808	0	#NAME?	#NAME?	5e-05	0.0119716	yes
XLOC_016444	XLOC_016444	Cd5	19:10718142-10738974	CN	TN	OK	0	0.484376	inf	#NAME?	5e-05	0.0119716	yes
XLOC_016543	XLOC_016543	1110059E24Rik	19:21581201-21652976	CN	TN	OK	4.19505	17.2859	2.04284	2.10751	0.0003	0.0478864	yes
XLOC_017188	XLOC_017188	Lamc3	2:31886933-31946539	CN	TN	OK	0	0.0708426	inf	#NAME?	0.0001	0.0212828	yes
XLOC_017554	XLOC_017554	Itga4	2:79255425-79461107	CN	TN	OK	0.592756	2.1631	1.86759	2.43327	5e-05	0.0119716	yes
XLOC_018193	XLOC_018193	Cstl1	2:148750357-148755433	CN	TN	OK	0.839014	0	#NAME?	#NAME?	5e-05	0.0119716	yes
XLOC_018393	XLOC_018393	Mybl2	2:163054686-163084688	CN	TN	OK	0	0.179102	inf	#NAME?	5e-05	0.0119716	yes
XLOC_018610	XLOC_018610	-	2:180395083-180397402	CN	TN	OK	0.959126	5.35877	2.48211	2.74199	0.00015	0.0287318	yes
XLOC_018711	XLOC_018711	Pfkfb3	2:11471429-11502101	CN	TN	OK	8.83444	30.524	1.78873	2.95997	5e-05	0.0119716	yes
XLOC_019500	XLOC_019500	Dgkz	2:91932823-91975864	CN	TN	OK	22.1403	90.0972	2.02481	3.14452	0.00025	0.0414764	yes
XLOC_019659	XLOC_019659	Grem1	2:113746163-113758646	CN	TN	OK	0	0.126828	inf	#NAME?	0.0001	0.0212828	yes
XLOC_019664	XLOC_019664	Actc1	2:114009600-114068324	CN	TN	OK	50.3044	257.644	2.35663	5.06365	5e-05	0.0119716	yes
XLOC_019678	XLOC_019678	Rasgrp1	2:117279992-117343001	CN	TN	OK	0.02827	0.791905	4.80798	0.573981	5e-05	0.0119716	yes
XLOC_020605	XLOC_020605	Kcnab1	3:65109383-65378223	CN	TN	OK	2.8571	11.0631	1.95314	2.40811	0.0002	0.0363276	yes
XLOC_020819	XLOC_020819	Selenbp2	3:94693555-94704413	CN	TN	OK	0	1.07083	inf	#NAME?	5e-05	0.0119716	yes
XLOC_023423	XLOC_023423	Tnfrsf9	4:150914561-151861876	CN	TN	OK	0	0.015266	inf	#NAME?	5e-05	0.0119716	yes
XLOC_023446	XLOC_023446	-	4:153605989-153606240	CN	TN	OK	0	8.33042	inf	#NAME?	5e-05	0.0119716	yes
XLOC_023561	XLOC_023561	Esrp1	4:11261314-11386783	CN	TN	OK	0	0.29823	inf	#NAME?	0.0001	0.0212828	yes
XLOC_023925	XLOC_023925	Mup1	4:60498011-60501960	CN	TN	OK	0.939516	0	#NAME?	#NAME?	5e-05	0.0119716	yes
XLOC_023969	XLOC_023969	Tnfsf8	4:63831307-63861347	CN	TN	OK	0	0.291202	inf	#NAME?	5e-05	0.0119716	yes
XLOC_024135	XLOC_024135	Cyp2j5	4:96628772-96664154	CN	TN	OK	0.286778	0	#NAME?	#NAME?	5e-05	0.0119716	yes
XLOC_024210	XLOC_024210	Dio1	4:107291464-107307169	CN	TN	OK	0.255464	0	#NAME?	#NAME?	5e-05	0.0119716	yes
XLOC_024383	XLOC_024383	Zmpste24	4:121059236-121098241	CN	TN	OK	5.66651	27.6732	2.28796	4.39794	0.00015	0.0287318	yes
XLOC_024463	XLOC_024463	Gjb5	4:127354808-127358181	CN	TN	OK	0	0.324407	inf	#NAME?	0.0002	0.0363276	yes
XLOC_024664	XLOC_024664	Padi3	4:140785364-140810648	CN	TN	OK	0	0.122874	inf	#NAME?	5e-05	0.0119716	yes
XLOC_024827	XLOC_024827	Espn	4:152120330-152152371	CN	TN	OK	0.0471544	0.371972	2.97973	0.582758	5e-05	0.0119716	yes
XLOC_025209	XLOC_025209	Klb	5:65348385-65384003	CN	TN	OK	0.162396	0	#NAME?	#NAME?	5e-05	0.0119716	yes
XLOC_025216	XLOC_025216	Chrna9	5:65934920-65977326	CN	TN	OK	0	1.41672	inf	#NAME?	5e-05	0.0119716	yes
XLOC_025292	XLOC_025292	Csn1s2a	5:87774566-87788797	CN	TN	OK	0	8.53756	inf	#NAME?	5e-05	0.0119716	yes
XLOC_025320	XLOC_025320	Alb	5:90460888-90476603	CN	TN	OK	83.4376	9.80266	-3.08945	-5.57759	5e-05	0.0119716	yes
XLOC_025322	XLOC_025322	Afm	5:90518931-90553543	CN	TN	OK	0.213964	0	#NAME?	#NAME?	0.0001	0.0212828	yes
XLOC_025924	XLOC_025924	Gm15459	5:5781529-5783636	CN	TN	OK	7.45743	21.7728	1.54578	2.57723	5e-05	0.0119716	yes
XLOC_026173	XLOC_026173	Kcnip4	5:48389501-49524904	CN	TN	OK	0	0.260492	inf	#NAME?	0.00025	0.0414764	yes
XLOC_026210	XLOC_026210	Tlr1	5:64924810-64932761	CN	TN	OK	0	1.33681	inf	#NAME?	5e-05	0.0119716	yes
XLOC_026557	XLOC_026557	Gm13841	5:115801558-115802194	CN	TN	OK	0	8.31764	inf	#NAME?	5e-05	0.0119716	yes
XLOC_026807	XLOC_026807	Gm15770	5:142852615-142853199	CN	TN	OK	0	1.7834	inf	#NAME?	5e-05	0.0119716	yes
XLOC_026810	XLOC_026810	Actb	5:142903114-142906754	CN	TN	OK	26.2354	67.1148	1.35512	2.63667	0.0002	0.0363276	yes
XLOC_026916	XLOC_026916	Dync1i1	6:5725638-6028039	CN	TN	OK	0.178427	0	#NAME?	#NAME?	5e-05	0.0119716	yes
XLOC_026947	XLOC_026947	-	6:14627124-14627184	CN	TN	OK	0	1863.83	inf	#NAME?	0.00015	0.0287318	yes
XLOC_027226	XLOC_027226	Sspo	6:48448228-48501250	CN	TN	OK	0	0.0401137	inf	#NAME?	5e-05	0.0119716	yes
XLOC_028131	XLOC_028131	Dgki	6:36846021-37300184	CN	TN	OK	0	0.0158976	inf	#NAME?	5e-05	0.0119716	yes
XLOC_029403	XLOC_029403	Prodh2	7:30493621-30513402	CN	TN	OK	0.0945819	0	#NAME?	#NAME?	5e-05	0.0119716	yes
XLOC_029580	XLOC_029580	Josd2	7:44467979-44471652	CN	TN	OK	109.347	22.6373	-2.27214	-4.17658	5e-05	0.0119716	yes
XLOC_029905	XLOC_029905	-	7:100677285-100677591	CN	TN	OK	7.03274	0	#NAME?	#NAME?	5e-05	0.0119716	yes
XLOC_030120	XLOC_030120	Acsm1	7:119607025-119662515	CN	TN	OK	0.313298	0	#NAME?	#NAME?	5e-05	0.0119716	yes
XLOC_030189	XLOC_030189	Doc2a	7:126847415-126865377	CN	TN	OK	0.060057	0	#NAME?	#NAME?	5e-05	0.0119716	yes
XLOC_030320	XLOC_030320	Nlrp6	7:140920901-140929192	CN	TN	OK	0.0834956	0	#NAME?	#NAME?	5e-05	0.0119716	yes
XLOC_030362	XLOC_030362	Tspan32	7:142988968-143019644	CN	TN	OK	0.0919339	0.968003	3.39634	0.461876	0.00015	0.0287318	yes
XLOC_030441	XLOC_030441	-	7:5047137-5047418	CN	TN	OK	0	19.4992	inf	#NAME?	5e-05	0.0119716	yes
XLOC_030819	XLOC_030819	RP24-312B12.1	7:25089752-25092182	CN	TN	OK	0	0.151504	inf	#NAME?	0.00025	0.0414764	yes
XLOC_031749	XLOC_031749	Trim12c	7:104244456-104353362	CN	TN	OK	0.335875	34.8764	6.69818	1.29405	0.00025	0.0414764	yes
XLOC_032547	XLOC_032547	Spock3	8:62951008-63357103	CN	TN	OK	0	0.191619	inf	#NAME?	5e-05	0.0119716	yes
XLOC_032582	XLOC_032582	Pbx4	8:69832623-69872292	CN	TN	OK	0.352587	0	#NAME?	#NAME?	5e-05	0.0119716	yes
XLOC_033391	XLOC_033391	Fcho1	8:71708386-71725716	CN	TN	OK	0	0.913188	inf	#NAME?	5e-05	0.0119716	yes
XLOC_033543	XLOC_033543	Ces1b	8:93056726-93080017	CN	TN	OK	0.27356	0	#NAME?	#NAME?	5e-05	0.0119716	yes
XLOC_034088	XLOC_034088	Cd3d	9:44981792-44987052	CN	TN	OK	0	0.954769	inf	#NAME?	5e-05	0.0119716	yes
XLOC_034105	XLOC_034105	Apoa1	9:46228579-46230466	CN	TN	OK	11.0384	1.75987	-2.64899	-2.81149	0.00025	0.0414764	yes
XLOC_034132	XLOC_034132	Pou2af1	9:51213689-51240079	CN	TN	OK	0	1.09369	inf	#NAME?	5e-05	0.0119716	yes
XLOC_034395	XLOC_034395	Rwdd2a	9:86572052-86574896	CN	TN	OK	0	0.510281	inf	#NAME?	5e-05	0.0119716	yes
XLOC_034401	XLOC_034401	Mrap2	9:87144305-87184045	CN	TN	OK	0.0443195	0	#NAME?	#NAME?	0.00015	0.0287318	yes
XLOC_034484	XLOC_034484	Ky	9:102506137-102546238	CN	TN	OK	3.25825	8.81298	1.43553	2.30951	0.00015	0.0287318	yes
XLOC_034670	XLOC_034670	Ttc21a	9:119894894-120068283	CN	TN	OK	0	0.00599135	inf	#NAME?	0.0003	0.0478864	yes
XLOC_034677	XLOC_034677	Mobp	9:120149741-120181484	CN	TN	OK	0.104509	0	#NAME?	#NAME?	0.0001	0.0212828	yes
XLOC_035120	XLOC_035120	Ccdc33	9:58028676-58153996	CN	TN	OK	0	0.0392172	inf	#NAME?	0.0002	0.0363276	yes
XLOC_036119	XLOC_036119	-	X:36366627-36366711	CN	TN	OK	671.144	0	#NAME?	#NAME?	5e-05	0.0119716	yes
XLOC_036399	XLOC_036399	Xlr4b	X:73107634-73292976	CN	TN	OK	0	0.565232	inf	#NAME?	5e-05	0.0119716	yes
XLOC_036791	XLOC_036791	Pcdh11x	X:120290258-120910619	CN	TN	OK	0	0.0983248	inf	#NAME?	5e-05	0.0119716	yes
XLOC_037246	XLOC_037246	Ccdc120	X:7731713-7750905	CN	TN	OK	0	0.616995	inf	#NAME?	5e-05	0.0119716	yes
XLOC_037723	XLOC_037723	Xlr3a	X:73086292-73097095	CN	TN	OK	0	0.659621	inf	#NAME?	5e-05	0.0119716	yes
XLOC_038592	XLOC_038592	-	Y:90737395-90739248	CN	TN	OK	1.80672	6.72465	1.89608	1.59721	5e-05	0.0119716	yes
